# Supplementary material for: High throughput screening identifies disulfide isomerase DsbC as a very efficient partner for recombinant expression of small disulfide-rich proteins in E. coli
Source: Microb Cell Fact. 2013 Apr 22;12:37. doi: 10.1186/1475-2859-12-37 (PMC3668227; doi:10.1186/1475-2859-12-37)
Supplement: Additional file 1: Table S1 — Disulfide-rich proteins and their characteristics. Sequences beginning with SSCS have a modified N-terminus sequence, however the cysteine position and pattern has been conserved. [file 1475-2859-12-37-S1.xlsx]

## Sheet: Feuil1
Protein	SS	AA	PDB Code			Fold	Functional Test				Oxidized mean MW	Sequence
Androctonin	2	25	1CZ6								2896.3	GSSCSQIKICRRRGGCYYKCTNRPY
TNF receptor	2	26	1OSX								2887.3	GSSCSPAECFDLLVRHCVACGLLRTPR
ω-MVIIC	3	25				ICK	Binding CaCh				2807.3	GCKGKGAPCRKTMYDCCSGSCGRRGKC
ω-MVIIA	3	25	1TTK			ICK	Binding CaCh				2697.2	GCKGKGAKCSRLMYDCCTGSCRSGKC
mCD4M61	3	27				α/β	Binding gp120				2972.5	GCNWEACQKRCKSLGLLGRCAGTFCACV
D-Psp-COOH	3	28				ICK					3449.0	GYCQKFLWTCDSERPCCEGLVCRLWCKIN
Trypsin Inhibitor II	3	30	2IT8			ICK	Trypsin/Plasmin Inhibition				3124.7	GGVCPKILKKCRRDSDCPGACICRGNGYCG
Scyllatoxin	3	31	1SCY			α/β					3410.1	GSSCSLRMCQLSCRSLGLLGKCIGDKCECVKH
EVIA-O6P	3	32				ICK	Binding NaCh				3329.9	GDDCIKPYGFCSLPILKNGLCCSGACVGVCADL
ShK Toxin	3	35	1ROO			310αα					4016.7	GSSCSDTIPKSRCTAFQCKHSMKYRLSFCRKTCGTC
Psalmotoxin-1	3	40	2KNI			ICK, 310	Binding ASIC1a				4650.3	GSSCSPKWKGCVNRHGDCCEGLECWKRRRSFEVCVPKTPKT
LDTI	3	40	1AN1			Kazal Type	Trypsin/Plasmin Inhibition				4572.2	SSCSCPKILKPVCGSDGRTYANSCIARCNGVSIKSEGSCPTGILN
Thrombin Inhibitor infestin	3	46	2F3C:I			Kazal Type	Trypsin/Plasmin Inhibition				5508	GCSCSRVLHRVCGSDGNTYSNPCTLDCAKHEGKPDLVQVHEGPCDPNDHDF
BPTI	3	58	2FTL			Kunitz	Trypsin/Plasmin Inhibition				6568.5	GRPDFCLEPPYTGPCKARIIRYFYNAKAGLCQTFVYGGCRAKRNNFKSAEDCMRTCGGA
TDPI	4	52	2UUY:B			Modified Kunitz	Trypsin/Plasmin Inhibition				5833.8	GCTVPIGWSEPVKGLCKARFTRYYCMGNCCKVYEGCYTGGYSRMGECARNCPA
C13S1C1	4	59				3FT	Binding HAT				6710	GRICYSHKLLQAKTTKTCEENSCYKRSLPKIPLIIIGRGCGCPLTLPFLRIKCCTSDKCN
Fasciculin I	4	61	1FAS			3FT	Binding AChE				6855.8	GTMCYSHTTTSRAILTNCGENSCYRKSRRHPPKMVLGRGCGCPPGDDYLEVKCCTSPDKCNY
MT3	4	65				3FT	Binding mAChR				7436.5	GLTCVTKNTIFGITTENCPAGQNLCFKRWHYVIPRYTEITRGCAATCPIPENYDSIHCCKTDKCNE
MT7	4	65	2VLW			3FT	Binding mAChR				7529.5	GLTCVKSNSIWFPTSEDCPDGQNLCFKRWQYISPRMYDFTRGCAATCPKAEYRDVINCCGTDKCNK
MT1	4	65				3FT	Binding mAChR				7566.6	GLTCVTSKSIFGITTENCPDGQNLCFKKWYYIVPRYSDITWGCAATCPKPTNVRETIRCCETDKCNE
MTx2	4	65	1FF4			3FT	Binding mAChR				7133.1	GLTCVTTKSIGGVTTEDCPAGQNVCFKRWHYVTPKNYDIIKGCAATCPKVDNNDPIRCCGTDKCND
AdTx1	4	65				3FT	Binding AR				7283.3	GLTCVTSKSIFGITTEDCPDGQNLCFKRRHYVVPKIYDSTRGCAATCPIPENYDSIHCCKTDKCNE
AdTx2	4	66				3FT	Binding AR				7569.6	GLTCVTKDTIFGITTQNCPAGQNLCFIRRHYINHRYTEITRGCTATCPKPTNVRETIHCCN TDKCNE
MTalpha	4	66				3FT	Binding mAChR				7602.6	GLTCVTSKSIFGITTENCPDGQNLCFKKWYYLNHRYSDITWGCAATCPKPTNVRETIHCCETDKCNE
AcrI	4	69									7804.8	GNQVMTIFLVLGVIVYSVESSSTPDGTWVKCRHDCFTKYKSCQMSDSCHDEQSCHQCHVKHTDCVNTGCP
SLURP	4	72				3FT	Binding nAChR				7835.9	GMTSASCRTITRCKPEDTACMTTLVTVEAEYPFNQSPVVTRSCSSSCVATDPDSIGAAHLIFCCFRDLCNSEL
DA1JDE	5	65				3FT					7619.6	GLECYTCGVFGCYHKTTCSTEQKFCSKQHNRILGVDWYGCVQTCTEEDNWQVYRKCCTTDLCNVDL
RBI	5	122									13175.3	GSVGTSCIPGMAIPHNPLDSCRWYVSTRTCGVGPRLATQEMKARCCRQLEAIPAYCRCEAVRILMDGVVTSSGQHEGRLLQDLPGCPRQVQRAFAPKLVTEVECNLATIHGGPFCLSLLGAGE
