# Supplementary material for: High throughput screening identifies disulfide isomerase DsbC as a very efficient partner for recombinant expression of small disulfide-rich proteins in E. coli
Source: Microb Cell Fact. 2013 Apr 22;12:37. doi: 10.1186/1475-2859-12-37 (PMC3668227; doi:10.1186/1475-2859-12-37)
Supplement: Additional file 2: Table S2 — Destination plasmids used in this study. [file 1475-2859-12-37-S2.xlsx]

## Sheet: Feuil1
Plasmid	Fusion partner	Origin	Characteristics
Cytoplasmic expression
Control
pDEST17-6HIS	Tag 6HIS	Invitrogen	Commercial plasmid (Invitrogen)
Fusions with a solubilizing effect
pDEST-6HIS-Gb1	Gb1	T. Hard, KTH, Stockholm	B1 Domain of G protein (GB1)
pDEST-6HIS-GST	GST	S. Braud from pDEST15	Glutathione S-transferase (GST)
pDEST-6HIS-MBP (HIS pKM596)	MBP	D. Waugh, Frederick, MD	Maltose Binding Protein (MBP)
pDEST-6HIS-ZZ	ZZ	T. Hard, KTH, Stockholm	Double Z domaine of SpA protein (ZZ)
Fusions with solubilizing and redox effects
pETG-20A-TRx-6HIS	Thioredoxin	A. Geerlof EMBL	Thioredoxin (TRX)
pETG-20A-TrxC-6HIS	TrxC	This study	Redox Variant of Thioredoxin with a DsbC like active site : CGPC-> CGYC
pETG-20A-TrxA-6HIS	TrxA	This study	Redox Variant of Thioredoxin with a DsbA like active site : CGPC-> CPHC
pETG-20A-TrxG-6HIS	TrxG	This study	Redox Variant of Thioredoxin with a glutaredoxin (Grx) like active site : CGPC-> CPYC
pETG-20A-TrxP-6HIS	TrxP	This study	Redox Variant of Thioredoxin with a PDI like active site : CGPC-> CGHC
pETG-52A-DsbA-6HIS	DsbA	A. Geerlof EMBL	DsbA (E. coli) without signal peptide, cytoplasmic localisation
pETG-82A-DsbC-6HIS	DsbC	A. Geerlof EMBL	DsbC (E. coli) without signal peptide, cytoplasmic localisation
