# Supplementary material for: High throughput screening identifies disulfide isomerase DsbC as a very efficient partner for recombinant expression of small disulfide-rich proteins in E. coli
Source: Microb Cell Fact. 2013 Apr 22;12:37. doi: 10.1186/1475-2859-12-37 (PMC3668227; doi:10.1186/1475-2859-12-37)
Supplement: Additional file 3: Table S3 — Molecular masses of the 25 DsbC-DRP fusions as determined by LTQ-Orbitrap mass spectrometer. [file 1475-2859-12-37-S3.xlsx]

## Sheet: Feuil1
DRP	Theoretical masses (Da)	Observed masses (Da)	Δm	Error (ppm)
Androctonin	30030.4	30029.9	-0.5	16.6
TNF receptor	30021.4	30021.8	0.4	13.3
ω-MVIIC	29941.4	29940.2	-1.2	26.7
ω-MVIIA	29831.3	29830.4	-0.9	30.2
mCD4M61	30106.6	30106.7	0.1	3.3
D-Psp-COOH	30583.1	30584.2	1.1	36
Trypsin Inhibitor II	30266.7	30265.7	-1	26.4
Scyllatoxin	30544.2	30542.3	-1.9	13.1
EVIA-O6P	30464	30430	-34	n.d.
ShK Toxin	31150.8	31150.1	-0.7	22.5
Psalmotoxin-1	31784.4	31765.2	-19.2	n.d.
LDTI	31763.4	31762.3	-1.1	25.2
BPTI	33702.6	33702.6	0	0
C13S1C1	33844.1	33811.1	-33	n.d.
Fasciculin 1	33989.9	33991.7	1.8	53
MT3	34570.6	34570.8	0.2	5.8
MT7	34663.6	34661.8	-1.8	17.3
MT1	34700.7	34701.2	0.5	14.4
MTx2	34267.2	34267.3	0.1	2.9
AdTx1	34417.4	34473.3	55.9	n.d.
AdTx2	34703.7	34669.4	-34.3	n.d.
MTalpha	34736.7	34736.6	-0.1	2.9
Acr1	34938.9	34756.8	-182.1	n.d.
SLURP	34970	36035.5	1065.5	n.d.
RBI	40309.4	40310.1	0.7	17.4
